# Supplementary material for: Rapid One-Tube RPA-CRISPR/Cas12 Detection Platform for Methicillin-Resistant Staphylococcus aureus
Source: Diagnostics (Basel). 2022 Mar 28;12(4):829. doi: 10.3390/diagnostics12040829 (PMC9028452; doi:10.3390/diagnostics12040829)
Supplement: Supplementary file 1 [file diagnostics-12-00829-s001.zip]

Archive with 1 entries (1 files):
- diagnostics-1650742-supplementary.pdf
